# Supplementary material for: Secretome Analysis of High- and Low-Virulent Bovine Pasteurella multocida Cultured in Different Media
Source: Animals (Basel). 2023 Nov 28;13(23):3683. doi: 10.3390/ani13233683 (PMC10705078; doi:10.3390/ani13233683)
Supplement: Supplementary file 1 [file animals-13-03683-s001.zip]

Archive with 9 entries (9 files):
- Attachment 1_Protein identification list (Contains the secretion of various proteins).xlsx
- CQ2-genome.gb
- CQ2-NCBI.gb
- pmcq2-vs-pmcq2_m.genediffexpfilter.xls..xlsx
- Statement.pdf
- Supplement Figure S1.tif
- Supplement Figure S2.tif
- Supplement Figure S3.tif
- Supplementary tables.pdf
